# Supplementary material for: Tropical Oil Consumption and Cardiovascular Disease: An Umbrella Review of Systematic Reviews and Meta Analyses
Source: Nutrients. 2021 May 4;13(5):1549. doi: 10.3390/nu13051549 (PMC8148021; doi:10.3390/nu13051549)
Supplement: Supplementary file 1 [file nutrients-13-01549-s001.zip]

Archive with 1 entries (1 files):
- nutrients-1179937-supplementary.pdf
